# Supplementary material for: Performance of the Front-of-Pack Nutrition Label Nutri-Score to Discriminate the Nutritional Quality of Foods Products: A Comparative Study across 8 European Countries
Source: Nutrients. 2020 May 2;12(5):1303. doi: 10.3390/nu12051303 (PMC7284849; doi:10.3390/nu12051303)
Supplement: Supplementary file 1 [file nutrients-12-01303-s001.zip]

Archive with 3 entries (3 files):
- Supplemental Material 1.docx
- Supplemental Material 2 -revised.docx
- Supplemental Material 3 - revised.docx
